# Supplementary material for: Understanding of complex spin up-conversion processes in charge-transfer-type organic molecules
Source: Nat Commun. 2024 Mar 13;15:2267. doi: 10.1038/s41467-024-46406-5 (PMC10937997; doi:10.1038/s41467-024-46406-5)
Supplement: Supplementary file 4 — Source Data [file 41467_2024_46406_MOESM4_ESM.zip]

Archive with 3 entries (3 files):
- txt_file/The optimized_ground_state_for_4CzIPN.txt
- txt_file/The optimized_ground_state_for_m_3CzIPN.txt
- txt_file/The optimized_ground_state_for_o_3CzIPN.txt
