# Supplementary material for: Understanding of complex spin up-conversion processes in charge-transfer-type organic molecules
Source: Nat Commun. 2024 Mar 13;15:2267. doi: 10.1038/s41467-024-46406-5 (PMC10937997; doi:10.1038/s41467-024-46406-5)
Supplement: Supplementary file 4 — Source Data [file 41467_2024_46406_MOESM4_ESM.zip › txt_file/The optimized_ground_state_for_4CzIPN.txt]

----------------------------------------------------------------------------
Atomic			Coordinates (Angstroms)
Type      X 			            Y		               Z
----------------------------------------------------------------------------
C    -1.499673000000     -1.173620000000     -0.295454000000
C    -0.084695000000     -1.193756000000     -0.266288000000
C     0.635036000000     -0.000396000000      0.000639000000
C    -0.082896000000      1.194163000000      0.267703000000
C    -1.498102000000      1.176146000000      0.297440000000
C    -2.213292000000      0.001667000000      0.001120000000
N     2.045901000000     -0.001330000000      0.000535000000
N     0.573350000000     -2.406040000000     -0.545022000000
N     0.576962000000      2.405800000000      0.546123000000
N    -3.620596000000      0.002546000000      0.001533000000
C    -2.221501000000     -2.330348000000     -0.735482000000
N    -2.815863000000     -3.252209000000     -1.119834000000
C    -2.218135000000      2.333971000000      0.737576000000
N    -2.811323000000      3.256864000000      1.121747000000
C     2.875260000000      0.724783000000     -0.876345000000
C     4.222720000000      0.455176000000     -0.556737000000
C     4.222184000000     -0.460706000000      0.557258000000
C     2.874499000000     -0.728458000000      0.877217000000
C     2.531581000000      1.552875000000     -1.942962000000
C     3.564974000000      2.130277000000     -2.677939000000
C     4.909444000000      1.882398000000     -2.364388000000
C     5.244730000000      1.042483000000     -1.307817000000
C     5.243556000000     -1.049532000000      1.308042000000
C     4.907265000000     -1.889034000000      2.364639000000
C     3.562511000000     -2.134889000000      2.678445000000
C     2.529900000000     -1.555954000000      1.943796000000
C    -4.443973000000     -0.648222000000      0.937055000000
C    -5.792392000000     -0.408079000000      0.595805000000
C    -5.792310000000      0.413299000000     -0.592930000000
C    -4.443847000000      0.653307000000     -0.934119000000
C    -6.807786000000      0.946220000000     -1.392714000000
C    -6.462275000000      1.699706000000     -2.509975000000
C    -5.115501000000      1.917779000000     -2.838636000000
C    -4.087071000000      1.394467000000     -2.058232000000
C    -4.087309000000     -1.388988000000      2.061450000000
C    -5.115831000000     -1.911803000000      2.842063000000
C    -6.462552000000     -1.693678000000      2.513325000000
C    -6.807948000000     -0.940481000000      1.395835000000
C     0.466537000000     -3.582624000000      0.219143000000
C     1.246802000000     -4.591793000000     -0.387186000000
C     1.825141000000     -4.015667000000     -1.583883000000
C     1.387986000000     -2.675646000000     -1.659063000000
C     1.391238000000      2.675132000000      1.660813000000
C     1.830089000000      4.014808000000      1.585278000000
C     1.253237000000      4.591152000000      0.387729000000
C     0.472147000000      3.582396000000     -0.218744000000
C    -0.229298000000     -3.807987000000      1.406616000000
C    -0.138565000000     -5.073923000000      1.982674000000
C     0.630794000000     -6.088883000000      1.393440000000
C     1.326207000000     -5.853366000000      0.211094000000
C     2.636219000000     -4.527829000000     -2.600280000000
C     2.985252000000     -3.706337000000     -3.667461000000
C     2.520866000000     -2.384528000000     -3.736012000000
C     1.710154000000     -1.852739000000     -2.736586000000
C     1.711645000000      1.852444000000      2.739244000000
C     2.522152000000      2.383982000000      3.738923000000
C     2.988066000000      3.705123000000      3.669973000000
C     2.640944000000      4.526455000000      2.602171000000
C     1.334214000000      5.852369000000     -0.211109000000
C     0.639868000000      6.088067000000     -1.393917000000
C    -0.130111000000      5.073860000000     -1.983364000000
C    -0.222728000000      3.808195000000     -1.406991000000
H     1.498746000000      1.758606000000     -2.197304000000
H     3.318408000000      2.787341000000     -3.506346000000
H     5.692129000000      2.348067000000     -2.955175000000
H     6.285038000000      0.840634000000     -1.070634000000
H     6.284107000000     -0.849164000000      1.070621000000
H     5.689432000000     -2.355884000000      2.955186000000
H     3.315228000000     -2.791650000000      3.506848000000
H     1.496906000000     -1.760129000000      2.198335000000
H    -7.850653000000      0.770953000000     -1.145982000000
H    -7.240510000000      2.120781000000     -3.138830000000
H    -4.866993000000      2.503151000000     -3.718668000000
H    -3.048150000000      1.558163000000     -2.324869000000
H    -3.048431000000     -1.552361000000      2.328379000000
H    -4.867385000000     -2.496874000000      3.722316000000
H    -7.240817000000     -2.114258000000      3.142441000000
H    -7.850777000000     -0.764981000000      1.149127000000
H    -0.832497000000     -3.034087000000      1.869682000000
H    -0.679083000000     -5.275741000000      2.902467000000
H     0.681022000000     -7.065241000000      1.865005000000
H     1.923544000000     -6.638439000000     -0.242785000000
H     2.981489000000     -5.556693000000     -2.561067000000
H     3.615351000000     -4.093876000000     -4.462080000000
H     2.794131000000     -1.761551000000     -4.582029000000
H     1.350094000000     -0.833509000000     -2.802903000000
H     1.350307000000      0.833666000000      2.805855000000
H     2.793952000000      1.761157000000      4.585450000000
H     3.617880000000      4.092412000000      4.464863000000
H     2.987405000000      5.554903000000      2.562698000000
H     1.932058000000      6.636983000000      0.242859000000
H     0.691434000000      7.064189000000     -1.865716000000
H    -0.669703000000      5.275930000000     -2.903597000000
H    -0.826470000000      3.034702000000     -1.870213000000
----------------------------------------------------------------------------
