# Supplementary material for: Understanding of complex spin up-conversion processes in charge-transfer-type organic molecules
Source: Nat Commun. 2024 Mar 13;15:2267. doi: 10.1038/s41467-024-46406-5 (PMC10937997; doi:10.1038/s41467-024-46406-5)
Supplement: Supplementary file 4 — Source Data [file 41467_2024_46406_MOESM4_ESM.zip › txt_file/The optimized_ground_state_for_m_3CzIPN.txt]

----------------------------------------------------------------------------
Atomic			Coordinates (Angstroms)
Type      X 			            Y		               Z
----------------------------------------------------------------------------
C    -1.217435000000     -0.101429000000     -0.673397000000
C    -1.216114000000     -0.075208000000      0.743160000000
C     0.000000000000      0.000000000000      1.424648000000
C     1.216114000000      0.075208000000      0.743160000000
C     1.217435000000      0.101429000000     -0.673397000000
C     0.000000000000      0.000000000000     -1.376619000000
N    -2.416648000000     -0.150666000000      1.472944000000
N     2.416648000000      0.150666000000      1.472944000000
N     0.000000000000      0.000000000000     -2.788764000000
C    -2.439035000000     -0.262721000000     -1.402657000000
N    -3.431606000000     -0.405089000000     -1.990981000000
C     2.439035000000      0.262721000000     -1.402657000000
N     3.431606000000      0.405089000000     -1.990981000000
C    -0.144756000000     -1.132387000000     -3.607397000000
C    -0.090009000000     -0.719759000000     -4.960116000000
C     0.090009000000      0.719759000000     -4.960116000000
C     0.144756000000      1.132387000000     -3.607397000000
C     0.202148000000      1.680788000000     -5.971066000000
C     0.364827000000      3.017846000000     -5.619791000000
C     0.414150000000      3.404977000000     -4.271032000000
C     0.303147000000      2.469456000000     -3.244124000000
C    -0.303147000000     -2.469456000000     -3.244124000000
C    -0.414150000000     -3.404977000000     -4.271032000000
C    -0.364827000000     -3.017846000000     -5.619791000000
C    -0.202148000000     -1.680788000000     -5.971066000000
C    -3.461806000000      0.795791000000      1.454946000000
C    -4.410453000000      0.438867000000      2.442046000000
C    -3.921721000000     -0.761642000000      3.092657000000
C    -2.686212000000     -1.090019000000      2.486220000000
C     2.686212000000      1.090019000000      2.486220000000
C     3.921721000000      0.761642000000      3.092657000000
C     4.410453000000     -0.438867000000      2.442046000000
C     3.461806000000     -0.795791000000      1.454946000000
C    -3.605398000000      1.946009000000      0.678682000000
C    -4.739600000000      2.727714000000      0.887782000000
C    -5.701579000000      2.379632000000      1.849017000000
C    -5.541335000000      1.240858000000      2.632072000000
C    -4.423708000000     -1.576387000000      4.113401000000
C    -3.693058000000     -2.692728000000      4.509676000000
C    -2.473446000000     -3.007402000000      3.890072000000
C    -1.954289000000     -2.215871000000      2.867156000000
C     1.954289000000      2.215871000000      2.867156000000
C     2.473446000000      3.007402000000      3.890072000000
C     3.693058000000      2.692728000000      4.509676000000
C     4.423708000000      1.576387000000      4.113401000000
C     5.541335000000     -1.240858000000      2.632072000000
C     5.701579000000     -2.379632000000      1.849017000000
C     4.739600000000     -2.727714000000      0.887782000000
C     3.605398000000     -1.946009000000      0.678682000000
H     0.000000000000      0.000000000000      2.507913000000
H     0.162103000000      1.385998000000     -7.015394000000
H     0.454403000000      3.772078000000     -6.395225000000
H     0.542386000000      4.453523000000     -4.019542000000
H     0.344049000000      2.774961000000     -2.203534000000
H    -0.344049000000     -2.774961000000     -2.203534000000
H    -0.542386000000     -4.453523000000     -4.019542000000
H    -0.454403000000     -3.772078000000     -6.395225000000
H    -0.162103000000     -1.385998000000     -7.015394000000
H    -2.870902000000      2.227858000000     -0.067217000000
H    -4.878998000000      3.623546000000      0.290669000000
H    -6.574952000000      3.009657000000      1.984157000000
H    -6.279551000000      0.979194000000      3.384210000000
H    -5.372137000000     -1.341460000000      4.587112000000
H    -4.070903000000     -3.331584000000      5.301674000000
H    -1.922518000000     -3.887167000000      4.208024000000
H    -1.017455000000     -2.475169000000      2.386095000000
H     1.017455000000      2.475169000000      2.386095000000
H     1.922518000000      3.887167000000      4.208024000000
H     4.070903000000      3.331584000000      5.301674000000
H     5.372137000000      1.341460000000      4.587112000000
H     6.279551000000     -0.979194000000      3.384210000000
H     6.574952000000     -3.009657000000      1.984157000000
H     4.878998000000     -3.623546000000      0.290669000000
H     2.870902000000     -2.227858000000     -0.067217000000
----------------------------------------------------------------------------
