# Supplementary material for: Understanding of complex spin up-conversion processes in charge-transfer-type organic molecules
Source: Nat Commun. 2024 Mar 13;15:2267. doi: 10.1038/s41467-024-46406-5 (PMC10937997; doi:10.1038/s41467-024-46406-5)
Supplement: Supplementary file 4 — Source Data [file 41467_2024_46406_MOESM4_ESM.zip › txt_file/The optimized_ground_state_for_o_3CzIPN.txt]

----------------------------------------------------------------------------
Atomic			Coordinates (Angstroms)
Type      X 			            Y		               Z
----------------------------------------------------------------------------
C    -1.148959000000     -0.376268000000     -2.881553000000
C    -1.172816000000     -0.361077000000     -1.466399000000
C     0.000000000000      0.000000000000     -0.750873000000
C     1.172816000000      0.361077000000     -1.466399000000
C     1.148959000000      0.376268000000     -2.881553000000
C     0.000000000000      0.000000000000     -3.578187000000
N     0.000000000000      0.000000000000      0.660804000000
N    -2.363887000000     -0.718879000000     -0.807816000000
N     2.363887000000      0.718879000000     -0.807816000000
C    -2.275693000000     -0.838380000000     -3.636049000000
N    -3.149253000000     -1.222032000000     -4.299813000000
C     2.275693000000      0.838380000000     -3.636049000000
N     3.149253000000      1.222032000000     -4.299813000000
C    -0.785712000000      0.824570000000      1.489428000000
C    -0.495707000000      0.524179000000      2.837580000000
C     0.495707000000     -0.524179000000      2.837580000000
C     0.785712000000     -0.824570000000      1.489428000000
C    -1.685043000000      1.831785000000      1.144755000000
C    -2.312668000000      2.524773000000      2.177712000000
C    -2.045123000000      2.229264000000      3.522357000000
C    -1.134582000000      1.233368000000      3.858881000000
C     1.134582000000     -1.233368000000      3.858881000000
C     2.045123000000     -2.229264000000      3.522357000000
C     2.312668000000     -2.524773000000      2.177712000000
C     1.685043000000     -1.831785000000      1.144755000000
C    -3.587605000000     -0.032183000000     -0.917375000000
C    -4.555236000000     -0.698320000000     -0.132728000000
C    -3.902173000000     -1.851020000000      0.453676000000
C    -2.559716000000     -1.841771000000      0.015835000000
C     2.559716000000      1.841771000000      0.015835000000
C     3.902173000000      1.851020000000      0.453676000000
C     4.555236000000      0.698320000000     -0.132728000000
C     3.587605000000      0.032183000000     -0.917375000000
C    -3.888425000000      1.136245000000     -1.617632000000
C    -5.188875000000      1.629312000000     -1.528551000000
C    -6.163942000000      0.979183000000     -0.756710000000
C    -5.852982000000     -0.182097000000     -0.055543000000
C    -4.346952000000     -2.892857000000      1.272372000000
C    -3.457527000000     -3.901269000000      1.628878000000
C    -2.134175000000     -3.886921000000      1.164244000000
C    -1.668317000000     -2.861467000000      0.345407000000
C     1.668317000000      2.861467000000      0.345407000000
C     2.134175000000      3.886921000000      1.164244000000
C     3.457527000000      3.901269000000      1.628878000000
C     4.346952000000      2.892857000000      1.272372000000
C     5.852982000000      0.182097000000     -0.055543000000
C     6.163942000000     -0.979183000000     -0.756710000000
C     5.188875000000     -1.629312000000     -1.528551000000
C     3.888425000000     -1.136245000000     -1.617632000000
H     0.000000000000      0.000000000000     -4.661542000000
H    -1.906764000000      2.071254000000      0.111707000000
H    -3.025021000000      3.305794000000      1.930479000000
H    -2.551120000000      2.786641000000      4.304386000000
H    -0.917754000000      1.010868000000      4.899418000000
H     0.917754000000     -1.010868000000      4.899418000000
H     2.551120000000     -2.786641000000      4.304386000000
H     3.025021000000     -3.305794000000      1.930479000000
H     1.906764000000     -2.071254000000      0.111707000000
H    -3.145936000000      1.646630000000     -2.222028000000
H    -5.449139000000      2.532340000000     -2.072148000000
H    -7.168511000000      1.387325000000     -0.708044000000
H    -6.606852000000     -0.682190000000      0.545174000000
H    -5.376062000000     -2.917980000000      1.618205000000
H    -3.792277000000     -4.714665000000      2.265055000000
H    -1.457311000000     -4.688246000000      1.443634000000
H    -0.646707000000     -2.863632000000     -0.014311000000
H     0.646707000000      2.863632000000     -0.014311000000
H     1.457311000000      4.688246000000      1.443634000000
H     3.792277000000      4.714665000000      2.265055000000
H     5.376062000000      2.917980000000      1.618205000000
H     6.606852000000      0.682190000000      0.545174000000
H     7.168511000000     -1.387325000000     -0.708044000000
H     5.449139000000     -2.532340000000     -2.072148000000
H     3.145936000000     -1.646630000000     -2.222028000000
----------------------------------------------------------------------------
